# Supplementary material for: Elucidation of unusual biosynthesis and DnaN-targeting mode of action of potent anti-tuberculosis antibiotics Mycoplanecins
Source: Nat Commun. 2024 Jan 26;15:791. doi: 10.1038/s41467-024-44953-5 (PMC10817943; doi:10.1038/s41467-024-44953-5)
Supplement: Supplementary file 4 — Source Data [file 41467_2024_44953_MOESM4_ESM.xlsx]

## Sheet: Figure 3b MST KD
Fig. 3 Chemical structures and bioactivity of MPs.					The KD values with standard deviation were calculated from three independent microscale thermophoresis measurements.
MP A
#1	Dose	Response (Average)		#2	Dose	Response (Average)		#3	Dose	Response (Average)
	5e-05	911.97			5e-05	911.551			5e-05	911.531
	2.5e-05	912.481			2.5e-05	912.466			2.5e-05	910.671
	1.25e-05	916.264			1.25e-05	910.333			1.25e-05	908.121
	6.25e-06	912.044			6.25e-06	910.662			6.25e-06	909.72
	3.125e-06	913.187			3.125e-06	908.487			3.125e-06	910.005
	1.5625e-06	911.983			1.5625e-06	910.977			1.5625e-06	908.315
	7.8125e-07	913.764			7.8125e-07	908.369			7.8125e-07	909.33
	3.90625e-07	910.548			3.90625e-07	900.599			3.90625e-07	903.733
	1.95313e-07	911.417			1.95313e-07	903.026			1.95313e-07	901.872
	9.76563e-08	902.484			9.76563e-08	896.716			9.76563e-08	900.856
	4.88281e-08	904.369			4.88281e-08	896.349			4.88281e-08	895.973
	2.44141e-08	900.507			2.44141e-08	898.574			2.44141e-08	901.47
	1.2207e-08	901.836			1.2207e-08	900.043			1.2207e-08	900.321
	6.10352e-09	899.167			6.10352e-09	900.167			6.10352e-09	896.514
	3.05176e-09	907.18			3.05176e-09	900.824			3.05176e-09	900.843
	1.52588e-09	900.466			1.52588e-09	901.137			1.52588e-09	897.639
MP B
#1	Dose	Response (Average)		#2	Dose	Response (Average)		#3	Dose	Response (Average)
	5e-05	906.528			5e-05	909.788			5e-05	910.069
	2.5e-05	906.786			2.5e-05	911.734			2.5e-05	910.009
	1.25e-05	906.572			1.25e-05	909.169			1.25e-05	909.706
	6.25e-06	905.496			6.25e-06	910.338			6.25e-06	909.682
	3.125e-06	907.585			3.125e-06	910.886			3.125e-06	909.908
	1.5625e-06	907.358			1.5625e-06	910.005			1.5625e-06	911.362
	7.8125e-07	907.246			7.8125e-07	909.231			7.8125e-07	910.996
	3.90625e-07	908.074			3.90625e-07	910.248			3.90625e-07	909.115
	1.95313e-07	905.084			1.95313e-07	913.604			1.95313e-07	911.242
	9.76563e-08	902.534			9.76563e-08	911.539			9.76563e-08	911.215
	4.88281e-08	897.616			4.88281e-08	904.939			4.88281e-08	909.25
	2.44141e-08	897.582			2.44141e-08	904.128			2.44141e-08	903.123
	1.2207e-08	897.348			1.2207e-08	900.943			1.2207e-08	911.516
	6.10352e-09	894.937			6.10352e-09	899.128			6.10352e-09	901.665
	3.05176e-09	897.958			3.05176e-09	898.601			3.05176e-09	900.671
	1.52588e-09	896.843			1.52588e-09	900.134			1.52588e-09	899.613
MP D
#1	Dose	Response (Average)		#2	Dose	Response (Average)		#3	Dose	Response (Average)
	5e-05	907.706			5e-05	918.632			5e-05	916.786
	2.5e-05	907.74			2.5e-05	913.958			2.5e-05	910.629
	1.25e-05	909.048			1.25e-05	914.031			1.25e-05	913.379
	6.25e-06	908.211			6.25e-06	916.422			6.25e-06	912.823
	3.125e-06	910.275			3.125e-06	917.534			3.125e-06	914.807
	1.5625e-06	907.671			1.5625e-06	915.323			1.5625e-06	912.917
	7.8125e-07	907.577			7.8125e-07	916.683			7.8125e-07	920.128
	3.90625e-07	901.104			3.90625e-07	905.589			3.90625e-07	901.232
	1.95313e-07	900.824			1.95313e-07	901.63			1.95313e-07	905.383
	9.76563e-08	899.973			9.76563e-08	905.201			9.76563e-08	905.576
	4.88281e-08	900.123			4.88281e-08	906.884			4.88281e-08	902.331
	2.44141e-08	898.238			2.44141e-08	903.131			2.44141e-08	909.262
	1.2207e-08	900.396			1.2207e-08	904.701			1.2207e-08	902.263
	6.10352e-09	899.594			6.10352e-09	907.995			6.10352e-09	901.345
	3.05176e-09	899.561			3.05176e-09	904.864			3.05176e-09	902.483
	1.52588e-09	899.115			1.52588e-09	907.11			1.52588e-09	907.347
MP E
#1	Dose	Response (Average)		#2	Dose	Response (Average)		#3	Dose	Response (Average)
	5e-05	913.566			5e-05	919.359			5e-05	921.623
	2.5e-05	911.533			2.5e-05	915.158			2.5e-05	913.592
	1.25e-05	909.89			1.25e-05	912.252			1.25e-05	914.272
	6.25e-06	910.286			6.25e-06	913.956			6.25e-06	914.402
	3.125e-06	911.012			3.125e-06	912.291			3.125e-06	913.801
	1.5625e-06	909.495			1.5625e-06	905.797			1.5625e-06	909.522
	7.8125e-07	905.874			7.8125e-07	903.197			7.8125e-07	903.171
	3.90625e-07	903.311			3.90625e-07	908.013			3.90625e-07	904.799
	1.95313e-07	900.226			1.95313e-07	903.36			1.95313e-07	904.93
	9.76563e-08	900.598			9.76563e-08	901.886			9.76563e-08	904.192
	4.88281e-08	902.543			4.88281e-08	905.925			4.88281e-08	907.52
	2.44141e-08	900.588			2.44141e-08	908.977			2.44141e-08	905.767
	1.2207e-08	903.298			1.2207e-08	903.848			1.2207e-08	903.547
	6.10352e-09	902.766			6.10352e-09	902.716			6.10352e-09	902.028
	3.05176e-09	901.034			3.05176e-09	904.83			3.05176e-09	908.06
	1.52588e-09	901.807			1.52588e-09	905.581			1.52588e-09	902.709

## Sheet: Figure 3c
Fig. 3	c, The strong induction of SOS response through RecA in M. smegmatis treated with 2x MIC MP A.
X-Axis	Y-Axis	Y-Axis	Y-Axis
	luminescence induction
Elapsed time (h)	control	ciprofloxacin 0.06 µg/mL	MPA 0.125 µg/mL
0:00:00	1210	1225	1234
3:00:00	4904	9623	8420
6:00:00	10381	25614	19572
9:00:00	12246	37445	19402
12:00:00	12566	44651	19729
15:00:00	13885	48781	23383
18:00:00	18201	52120	24012
21:00:00	28468	57807	23254
24:00:00	48813	68911	21764
27:00:00	82825	89348	21831
30:00:00	124104	122834	22602
33:00:00	133433	178492	24786
36:00:00	129558	273065	30979
39:00:00	78990	424870	43998
42:00:00	39535	486228	72104
45:00:00	17983	462582	126348
48:00:00	9687	485841	167800
51:00:00	6485	408474	276102
54:00:00	5052	246511	398120
57:00:00	4178	125742	382129
60:00:00	3539	64490	236913
63:00:00	3115	37695	123029
66:00:00	2858	23762	65825
69:00:00	2456	17429	39152
72:00:00	2004	13645	26573
75:00:00	1682	10589	20127
78:00:00	1535	8697	16583
81:00:00	1345	7129	14319
84:00:00	1176	6189	12316
87:00:00	1186	5163	11375

## Sheet: Figure 3d
Fig. 3	d, The strong induction of DNA repair through RadA in M. smegmatis treated with 2x MIC MP A.
X-Axis	Y-Axis	Y-Axis	Y-Axis
	luminescence induction
Elapsed time (h)	control	ciprofloxacin 0.06 µg/mL	MPA 0.125 µg/mL
0:00:00	113	123	121
3:00:00	760	1612	1545
6:00:00	1621	2073	2517
9:00:00	1882	2126	2232
12:00:00	1809	1993	2473
15:00:00	1983	2134	2636
18:00:00	2114	2689	2684
21:00:00	3120	4077	2416
24:00:00	5290	6491	2295
27:00:00	8813	10903	2095
30:00:00	13814	19150	2147
33:00:00	23579	33571	2090
36:00:00	24149	56395	2617
39:00:00	12725	67383	3126
42:00:00	6016	103238	4043
45:00:00	3176	85422	5111
48:00:00	1685	47660	7463
51:00:00	997	21645	8233
54:00:00	690	9619	11519
57:00:00	542	4843	17058
60:00:00	415	2928	25987
63:00:00	377	1993	36814
66:00:00	357	1543	80633
69:00:00	325	1199	73655
72:00:00	280	998	45431
75:00:00	265	761	26035
78:00:00	239	636	15293
81:00:00	270	547	10478
84:00:00	256	460	7153
87:00:00	204	387	4415

## Sheet: Figure 6d
Fig 6.	d, UV/Vis spectra of MypF and heat-inactivated MypF in the assay.
X-Axis	Y-Axis	Y-Axis
Wavelength (nm)	Absorbance with MypF (boiled)	Absorbance with MypF
240	0.967	1.034
241	1.129	1.183
242	1.299	1.371
243	1.403	1.468
244	1.418	1.466
245	1.392	1.44
246	1.494	1.53
247	1.61	1.724
248	1.654	1.825
249	1.58	1.763
250	1.46	1.631
251	1.439	1.567
252	1.453	1.566
253	1.447	1.568
254	1.429	1.532
255	1.414	1.52
256	1.434	1.564
257	1.477	1.615
258	1.556	1.691
259	1.665	1.807
260	1.753	1.868
261	1.738	1.873
262	1.664	1.794
263	1.574	1.701
264	1.521	1.66
265	1.494	1.633
266	1.49	1.643
267	1.518	1.64
268	1.527	1.631
269	1.512	1.619
270	1.491	1.653
271	1.525	1.7
272	1.546	1.676
273	1.531	1.629
274	1.475	1.56
275	1.437	1.521
276	1.429	1.519
277	1.423	1.49
278	1.378	1.446
279	1.311	1.357
280	1.24	1.238
281	1.146	1.104
282	1.021	0.965
283	0.863	0.827
284	0.719	0.697
285	0.591	0.584
286	0.486	0.496
287	0.404	0.429
288	0.339	0.377
289	0.286	0.339
290	0.247	0.31
291	0.214	0.288
292	0.19	0.274
293	0.17	0.263
294	0.154	0.255
295	0.141	0.251
296	0.131	0.248
297	0.123	0.248
298	0.115	0.249
299	0.109	0.25
300	0.102	0.252
301	0.097	0.256
302	0.093	0.262
303	0.089	0.268
304	0.085	0.275
305	0.082	0.282
306	0.079	0.291
307	0.075	0.3
308	0.071	0.308
309	0.069	0.317
310	0.068	0.326
311	0.066	0.337
312	0.064	0.347
313	0.062	0.357
314	0.061	0.367
315	0.059	0.378
316	0.057	0.388
317	0.055	0.398
318	0.053	0.411
319	0.051	0.423
320	0.048	0.433
321	0.047	0.44
322	0.046	0.449
323	0.045	0.46
324	0.044	0.47
325	0.042	0.479
326	0.041	0.486
327	0.039	0.493
328	0.038	0.5
329	0.037	0.506
330	0.035	0.513
331	0.033	0.519
332	0.032	0.523
333	0.031	0.528
334	0.03	0.531
335	0.03	0.534
336	0.028	0.537
337	0.027	0.539
338	0.026	0.538
339	0.025	0.537
340	0.024	0.535
341	0.023	0.533
342	0.022	0.531
343	0.02	0.528
344	0.02	0.526
345	0.018	0.521
346	0.016	0.517
347	0.015	0.509
348	0.014	0.503
349	0.015	0.495
350	0.014	0.487
351	0.014	0.478
352	0.013	0.469
353	0.012	0.461
354	0.012	0.452
355	0.011	0.441
356	0.01	0.429
357	0.009	0.417
358	0.009	0.403
359	0.008	0.391
360	0.008	0.379
361	0.008	0.368
362	0.007	0.356
363	0.007	0.342
364	0.006	0.326
365	0.006	0.312
366	0.006	0.297
367	0.004	0.282
368	0.004	0.268
369	0.002	0.254
370	0.002	0.242
371	0.002	0.228
372	0.003	0.215
373	0.003	0.201
374	0.003	0.188
375	0.002	0.175
376	0.001	0.163
377	0.001	0.151
378	0.001	0.14
379	0.001	0.13
380	0.001	0.119
381	0	0.108
382	0.001	0.099
383	0.001	0.091
384	0.001	0.082
385	0	0.074
386	-0.001	0.066
387	0	0.059
388	0	0.053
389	0	0.047
390	-0.001	0.042
391	-0.001	0.038
392	0	0.034
393	0	0.031
394	0.001	0.027
395	0	0.024
396	-0.002	0.021
397	-0.002	0.017
398	-0.002	0.015
399	0	0.014
400	0	0.012
401	0	0.01
402	-0.001	0.009
403	-0.001	0.009
404	-0.001	0.009
405	-0.001	0.008
406	-0.001	0.006
407	-0.001	0.005
408	-0.001	0.005
409	-0.001	0.004
410	0	0.004
411	0	0.003
412	0	0.003
413	0	0.003
414	0	0.002
415	0	0.002
416	0	0.002
417	0	0.003
418	-0.001	0.003
419	-0.001	0.003
420	-0.001	0.003
421	-0.001	0.003
422	0	0.002
423	-0.001	0.002
424	0	0.002
425	-0.001	0.002
426	-0.001	0.002
427	-0.002	0.002
428	-0.001	0.001
429	0	0.002
430	-0.001	0.002
431	-0.001	0.002
432	-0.001	0.002
433	-0.001	0.002
434	-0.001	0.003
435	-0.001	0.003
436	0	0.003
437	0	0.002
438	0	0.001
439	-0.001	0.002
440	-0.001	0.002
441	0	0.002
442	0.001	0.002
443	0.001	0.001
444	-0.001	0.002
445	-0.001	0.002
446	-0.001	0.002
447	-0.001	0.002
448	0	0.002
449	-0.001	0.002
450	0	0.002
451	-0.001	0.002
452	-0.001	0.003
453	-0.001	0.003
454	0	0.003
455	-0.001	0.002
456	-0.001	0.002
457	-0.001	0.002
458	-0.001	0.002
459	-0.001	0.002
460	-0.001	0.002
461	-0.001	0.002
462	-0.001	0.002
463	-0.001	0.002
464	0	0.002
465	0	0.002
466	-0.001	0.001
467	-0.001	0
468	-0.001	0
469	0	0.001
470	0	0.002
471	0	0.002
472	-0.001	0.002
473	-0.001	0.001
474	-0.001	0.001
475	-0.001	0.002
476	-0.001	0.002
477	-0.001	0.003
478	-0.001	0.002
479	-0.002	0.001
480	-0.001	0.001
481	-0.002	0.001
482	-0.001	0.001
483	-0.001	0.002
484	-0.001	0.002
485	-0.001	0.002
486	-0.001	0.001
487	-0.001	0.001
488	-0.001	0.001
489	-0.001	0.001
490	0	0.002
491	0	0.001
492	0	0.002
493	-0.001	0.002
494	-0.001	0.002
495	-0.002	0.002
496	-0.002	0.003
497	-0.001	0.002
498	-0.001	0.002
499	-0.001	0.001
500	-0.001	0.001

## Sheet: Figure S3
Figure S3	PCR amplified fragments from the genomic DNA of A. awajinensis subsp. mycoplanecinus subsp. nov. ATCC 33919 using a combination of primers confirm the mypA gene should be the 22.9 kb version.

## Sheet: Figure S12
Figure S12	SDS-PAGE gel of recombinant proteins involved in this study.
